# Supplementary material for: Circulating miRNAs: Potential Novel Biomarkers for Hepatopathology Progression and Diagnosis of Schistosomiasis Japonica in Two Murine Models
Source: PLoS Negl Trop Dis. 2015 Jul 31;9(7):e0003965. doi: 10.1371/journal.pntd.0003965 (PMC4521869; doi:10.1371/journal.pntd.0003965)
Supplement: S1 Table — (XLSX) [file pntd.0003965.s005.xlsx]

## Sheet: Sheet1
S1 Table. Hepatic egg burden values for each mouse and reasons for sample exclusion.
Group	C57BL/6	Hepatic Egg Burden (epg)	Reasons for sample exclusion	BALB/c	Hepatic Egg Burden (epg)	Reasons for sample exclusion
naïve	C0-1	0		B0-1	0
	C0-2	0		B0-2	0
	C0-3	0		B0-3	0
	C0-4	0		B0-4	0
	C0-5	0		B0-5	0
	C0-6	0	haemolysis	B0-6	0
	C0-7	0	blood collection failure	B0-7	0
	C0-8	0	haemolysis	B0-8	0
	C0-9	0	haemolysis	B0-9	0
	C0-10	0		B0-10	0
4 weeks pi	C4-1	705.88		B4-1	301.659
	C4-2	2153.85		B4-2	0	female worm infecion or uninfected
	C4-3	12809.3		B4-3	940.439
	C4-4	2371.54		B4-4	8728.94
	C4-5	0	female worm infecion or uninfected	B4-5	7099.24	haemolysis
	C4-6	3804.35		B4-6	3877.14	haemolysis
	C4-7	10537.6		B4-7	10478.5	haemolysis
	C4-8	0	female worm infecion or uninfected	B4-8	8103.98	haemolysis
	C4-9	0	female worm infecion or uninfected	B4-9	4734.22
	C4-10	4207.92		B4-10	11821.4
6 weeks pi	C6-1	0	female worm infecion or uninfected	B6-1	23686.4
	C6-2	0	female worm infecion or uninfected	B6-2	59799
	C6-3	38631.6		B6-3	60901.3
	C6-4	0	female worm infecion or uninfected	B6-4	21336.5
	C6-5	0	female worm infecion or uninfected	B6-5	27229.5
	C6-6	68493.2		B6-6	0	female worm infecion or uninfected
	C6-7	31339.3		B6-7	20721.9	blood collection failure
	C6-8	31730.8		B6-8	0	female worm infecion or uninfected
	C6-9	28750		B6-9	7005.08
	C6-10	38787.9		B6-10	33451.1
7 weeks pi	C7-1	30896		B7-1	54295.9
	C7-2	0	female worm infecion or uninfected	B7-2	18152.9	haemolysis
	C7-3	0	female worm infecion or uninfected	B7-3	19170.4
	C7-4	33896		B7-4	44950.2
	C7-5	49323		B7-5	25071.2
	C7-6	29551		B7-6	35719.8
	C7-7	0	female worm infecion or uninfected	B7-7	11592.5
	C7-8	0	female worm infecion or uninfected	B7-8	58730.2
	C7-9	14801		B7-9	26620.4
	C7-10	44958		B7-10	19053.1
9 weeks pi	C9-1	55482.8		B9-1	113907
	C9-2	0	male worm infecion*	B9-2	37856.3
	C9-3	87722.8		B9-3	40678
	C9-4	47158.2		B9-4	95149.6
	C9-5	0	female worm infecion or uninfected	B9-5	27525
	C9-6	45661.2		B9-6	42531.6
	C9-7	105530		B9-7	68516.5
	C9-8	27165.9		B9-8	54661.6
	C9-9	0	male worm infecion*	B9-9	12621.4
	C9-10	0	female worm infecion or uninfected	B9-10	23085.7
	C9-11	62541.3		B9-11	77997.4
	C9-12	0	female worm infecion or uninfected	B9-12	32157.8
11 weeks pi	C11-1	41609.2		B11-1	0	female worm infecion or uninfected
	C11-2	48312.9		B11-2	80539.9
	C11-3	0	female worm infecion or uninfected	B11-3	16285.7
	C11-4	44569.3		B11-4	22099.4
	C11-5	42040.8		B11-5	34352.9
	C11-6	44519.8		B11-6	35610.3
	C11-7	44044		B11-7	29167.6
	C11-8	86411.1		B11-8	70270.3
	C11-9	72630		B11-9	0	female worm infecion or uninfected
	C11-10	91989.7		B11-10	34871.2
	C11-11	0	female worm infecion or uninfected	B11-11	0	female worm infecion or uninfected
	C11-12	0	female worm infecion or uninfected	B11-12	42581.3	haemolysis
13 weeks pi	C13-1	86945.8
	C13-2	66062.2
	C13-3	87292
	C13-4	0	female worm infecion or uninfected
	C13-5	62326.4
	C13-6	36794.2
	C13-7	0	female worm infecion or uninfected
	C13-8	0	male worm infecion*
	C13-9	0	male worm infecion*
	C13-10	0	female worm infecion or uninfected
	C13-11	45203.6
	C13-12	77081
*Two parasite-specific miRNAs, sja-miR-277 and sja-miR-3479-3p, were analized with these serum samples.
