# Supplementary material for: Circulating miRNAs: Potential Novel Biomarkers for Hepatopathology Progression and Diagnosis of Schistosomiasis Japonica in Two Murine Models
Source: PLoS Negl Trop Dis. 2015 Jul 31;9(7):e0003965. doi: 10.1371/journal.pntd.0003965 (PMC4521869; doi:10.1371/journal.pntd.0003965)
Supplement: S2 Table — (XLSX) [file pntd.0003965.s006.xlsx]

## Sheet: Sheet1
S2 Table. Sequences of oligonucleotide primers and probe used in this study.
	Target miRNA	Primer name	Primer sequence (5'-3')	PCR efficiency*
RT primer pool 1	ath-miR-159a	159a-RT	CAGTGCAGGGTCCGAGGTCAGAGCCACCTGGGCAATTTTTTTTTTTTAGAGCT
	mmu-miRNA-122	122-RT	CAGTGCAGGGTCCGAGGTCAGAGCCACCTGGGCAATTTTTTTTTTTCAAACA
	mmu-miR-21	21-RT	CAGTGCAGGGTCCGAGGTCAGAGCCACCTGGGCAATTTTTTTTTTTTCAACAT
	mmu-miR-20a	20a-RT	CAGTGCAGGGTCCGAGGTCAGAGCCACCTGGGCAATTTTTTTTTTTCTACCT
	mmu-miRNA-34a	34a-RT	CAGTGCAGGGTCCGAGGTCAGAGCCACCTGGGCAATTTTTTTTTTTACAACC
RT primer pool 2	ath-miR-159a	159a-RT	CAGTGCAGGGTCCGAGGTCAGAGCCACCTGGGCAATTTTTTTTTTTTAGAGCT
	sja-miR-277	277-RT1	CAGTGCAGGGTCCGAGGTCAGAGCCACCTGGGCAATTTTTTTTTTTCGGGCC
		277-RT2	CAGTGCAGGGTCCGAGGTCAGAGCCACCTGGGCAATTTTTTTTTTTTACGGG
	sja-miR-3479-3p	3479-3p-RT1	CAGTGCAGGGTCCGAGGTCAGAGCCACCTGGGCAATTTTTTTTTTTAGGCGA
		3479-3p-RT2	CAGTGCAGGGTCCGAGGTCAGAGCCACCTGGGCAATTTTTTTTTTTCAAGGC
	sja-bantam	Ban-RT1	CAGTGCAGGGTCCGAGGTCAGAGCCACCTGGGCAATTTTTTTTTTTGCTTTA
		Ban-RT2	CAGTGCAGGGTCCGAGGTCAGAGCCACCTGGGCAATTTTTTTTTTTACCAGC
Forward primer	ath-miR-159a	159a-F	TCGGTTTGGATTGAAGGGAG	1.01
	mmu-miRNA-122	122-F	CGGTGGAGTGTGACAATGG	1.03
	mmu-miR-21	21-F	CTCGGTAGCTTATCAGACTG	1.02
	mmu-miR-20a	20a-F	TCGGTAAAGTGCTTATAGTGC	1.03
	mmu-miRNA-34a	34a-F	TCGGTGGCAGTGTCTTAGC	1.05
	sja-miR-277	277-F	CGGTAAATGCATTTTCTGGCC	1.03
	sja-miR-3479-3p	3479-3p-F	GGTATTGCACTTACCTTCGCC	1.02
	sja-bantam	ban-F	GGTGAGATCGCGATTAAAGC	1.02
Universal reverse primer		UR	CAGTGCAGGGTCCGAGGT
Universal double-quenched probe		UP	56-FAM/CAGAGCCAC/ZEN/CTGGGCAATTT/3IABkFQ
* paired with the universal reverse primer UR
